# Supplementary material for: A Comparative Analysis of Biodegradation and Bioconversion of Lentinula edodes and Other Exotic Mushrooms
Source: Microorganisms. 2023 Mar 30;11(4):897. doi: 10.3390/microorganisms11040897 (PMC10142386; doi:10.3390/microorganisms11040897)
Supplement: Supplementary file 1 [file microorganisms-11-00897-s001.zip]

Archive with 1 entries (1 files):
- microorganisms-2283017-supplementary.pdf
